# Supplementary material for: Rapamycin Plays a Pivotal Role in the Potent Antifungal Activity Exhibited Against Verticillium dahliae by Streptomyces iranensis OE54 and Streptomyces lacaronensis sp. nov. Isolated from Olive Roots
Source: Microorganisms. 2025 Jul 9;13(7):1622. doi: 10.3390/microorganisms13071622 (PMC12298158; doi:10.3390/microorganisms13071622)
Supplement: Supplementary file 1 [file microorganisms-13-01622-s001.zip]

Archive with 14 entries (14 files):
- Supplementary Figure S1.pdf
- Supplementary Figure S2.jpg
- Supplementary Figure S3.jpg
- Supplementary Figure S4.jpg
- Supplementary Figure S5.jpg
- Supplementary Figure S6.jpg
- Supplementary Figure S7.jpg
- Supplementary Figure S8.jpg
- Supplementary Table S1.pdf
- Supplementary Table S2.pdf
- Supplementary Table S3.pdf
- Supplementary Table S4.pdf
- Supplementary Table S5.pdf
- Supplementary Table S6.pdf
